# Supplementary material for: Krüppel-like Factors 4 and 5 in Colorectal Tumorigenesis
Source: Cancers (Basel). 2023 Apr 24;15(9):2430. doi: 10.3390/cancers15092430 (PMC10177156; doi:10.3390/cancers15092430)
Supplement: Supplementary file 1 [file cancers-15-02430-s001.zip]

Archive with 1 entries (1 files):
- cancers-2338989-supplementary.xlsx
