# Supplementary material for: Krüppel-like Factors 4 and 5 in Colorectal Tumorigenesis
Source: Cancers (Basel). 2023 Apr 24;15(9):2430. doi: 10.3390/cancers15092430 (PMC10177156; doi:10.3390/cancers15092430)
Supplement: Supplementary file 1 [file cancers-15-02430-s001.zip › cancers-2338989-supplementary.xlsx]

## Sheet: Suppl Table S1
TCGA
DNA Change	Type	Consequences	Location - Domain	# Affected Cases in Cohort	# Affected Cases Across the GDC	Impact
chr9:g.107487279A>C	Substitution	Intron KLF4	N/A	1 / 152,0.66%	1 / 13,714	VEP: MODIFIER
chr9:g.107488031G>T	Substitution	Synonymous KLF4 A121=	Repression domain	1 / 152,0.66%	1 / 13,714	VEP: LOW
chr9:g.107487026A>G	Substitution	Splice Donor KLF4 X422_splice	DNA-binding domain	1 / 152,0.66%	1 / 13,714	VEP: HIGH
chr9:g.107487686G>A	Substitution	Synonymous KLF4 S236=	Repression domain	1 / 152,0.66%	1 / 13,714	VEP: LOW
chr9:g.107487046G>A	Substitution	Missense KLF4 H416Y	DNA-binding domain	1 / 152,0.66%	2 / 13,714	VEP: MODERATE, SIFT: deleterious - score 0, PolyPhen: probably_damaging - score 0.972
chr9:g.107487184G>A	Substitution	Missense KLF4 P370S	Repression domain	1 / 152,0.66%	1 / 13,714	VEP: MODERATE, SIFT: tolerated - score 0.42, PolyPhen: benign - score 0.006
chr9:g.107488047G>T	Substitution	Missense KLF4 P116H	Activation domain	1 / 152,0.66%	1 / 13,714	VEP: MODERATE, SIFT: deleterious - score 0.03, PolyPhen: benign - score 0.11
chr9:g.107487593G>A	Substitution	Synonymous KLF4 N267=	Repression domain	1 / 152,0.66%	1 / 13,714	VEP: LOW
chr9:g.107485870C>T	Substitution	Missense KLF4 D441N	DNA-binding domain	1 / 152,0.66%	1 / 13,714	VEP: MODERATE, SIFT: deleterious - score 0, PolyPhen: probably_damaging - score 0.943
chr9:g.107489018C>T	Substitution	Missense KLF4 S13N	Activation domain	1 / 152,0.66%	1 / 13,714	VEP: MODERATE, SIFT: tolerated - score 0.11, PolyPhen: possibly_damaging - score 0.723
chr9:g.107485905T>A	Substitution	Missense KLF4 D429V	DNA-binding domain	1 / 152,0.66%	1 / 13,714	VEP: MODERATE, SIFT: deleterious - score 0, PolyPhen: probably_damaging - score 0.941
chr9:g.107488009A>G	Substitution	Missense KLF4 S129P	Activation domain	1 / 152,0.66%	1 / 13,714	VEP: MODERATE, SIFT: tolerated - score 0.14, PolyPhen: benign - score 0.007
chr9:g.107488024C>T	Substitution	Missense KLF4 V124M	Activation domain	1 / 152,0.66%	1 / 13,714	VEP: MODERATE, SIFT: tolerated - score 0.17, PolyPhen: possibly_damaging - score 0.871
chr9:g.107487551C>T	Substitution	Synonymous KLF4 A281=	Repression domain	1 / 152,0.66%	1 / 13,714	VEP: LOW
COSMIC
DNA Change	Type	Consequences	Location - Domain
c.?	Substitution	Missense p.K409Q	DNA-binding domain
c.692T>A	Substitution	Missense p.L231Q	Repression domain
c.38G>A	Substitution	Missense p.S13N	Activation domain
c.1286A>T	Substitution	Missense p.D429V	DNA-binding domain
c.191A>T	Substitution	Missense p.D64V	Activation domain
c.788T>C	Substitution	Missense p.V263A	Repression domain
c.385T>C	Substitution	Missense p.S129P	Activation domain
c.1246C>T	Substitution	Missense p.H416Y	DNA-binding domain
c.1321G>A	Substitution	Missense p.D441N	DNA-binding domain
c.517T>C	Substitution	Missense p.Y173H	Repression domain
c.1321G>A	Substitution	Missense p.D441N	DNA-binding domain
c.1160C>T	Substitution	Missense p.S387L	NLS region
c.370G>A	Substitution	Missense p.V124M	Activation domain
c.1368C>G	Substitution	Missense p.F456L	DNA-binding domain
c.896G>A	Substitution	Missense p.R299Q	Repression domain
c.160C>G	Substitution	Missense p.L54V	Activation domain
c.550C>G	Substitution	Missense p.P184A	Repression domain
c.199G>A	Substitution	Missense p.A67T	Activation domain
c.614G>A	Substitution	Missense p.R205Q	Repression domain
c.1352C>T	Substitution	Missense p.T451M	DNA-binding domain
c.779C>A	Substitution	Missense p.P260Q	Repression domain
c.448T>C	Substitution	Missense p.F150L	Activation domain
c.1180G>A	Substitution	Missense p.A394T	NLS region
c.856A>C	Substitution	Missense p.T286P	Repression domain
c.1424T>A	Substitution	Missense p.M475K	DNA-binding domain
c.1415C>A	Substitution	Missense p.A472D	DNA-binding domain
c.1055T>C	Substitution	Missense p.L352P	Repression domain
c.1415C>T	Substitution	Missense p.A472V	DNA-binding domain
c.805G>A	Substitution	Missense p.G269R	Repression domain
c.1040A>G	Substitution	Missense p.N347S	Repression domain
c.685T>C	Substitution	Missense p.F229L	Repression domain
c.161T>C	Substitution	Missense p.L54P	Activation domain
c.1315C>T	Substitution	Missense p.R439C	DNA-binding domain
c.504C>T	Substitution	Synonymous p.G168=	Repression domain
c.489G>T	Substitution	Synonymous p.A163=	Repression domain
c.843G>A	Substitution	Synonymous p.A281=	Repression domain
c.804C>T	Substitution	Synonymous p.G268=	Repression domain
c.504C>T	Substitution	Synonymous p.G168=	Repression domain
c.489G>T	Substitution	Synonymous p.A163=	Repression domain
c.645G>A	Substitution	Synonymous p.P215=	Repression domain
c.1386C>T	Substitution	Synonymous p.D462=	DNA-binding domain
c.1335G>A	Substitution	Synonymous p.R445=	DNA-binding domain
c.1245A>G	Substitution	Synonymous p.A415=	DNA-binding domain
c.249C>T	Substitution	Synonymous p.C83=	Activation domain
c.919dup	Insertion	Frameshift p.L307Pfs*16	Repression domain
c.585_586insA	Insertion	Frameshift p.S196Ifs*61	Repression domain
c.1288_1293del	Deletion	Inframe p.W430_D431del	DNA-binding domain
c.*637T>G	Other	p.?	Repression domain
c.*111A>G	Other	p.?	Activation domain
c.*59del	Other	p.?	Activation domain
c.*29G>A	Other	p.?	Activation domain
c.-124A>C	Other	p.?	Activation domain

## Sheet: Suppl Table S2
TCGA
DNA Change	Type	Consequences	Location - Domain	# Affected Cases in Cohort	# Affected Cases Across the GDC	Impact
chr13:g.73062510C>T	Substitution	Missense KLF5 P304L	Activation domain	2 / 381,0.52%	2 / 13,714	VEP: MODERATE, SIFT: deleterious - score 0, PolyPhen: probably_damaging - score 0.996
chr13:g.73062518T>G	Substitution	Missense KLF5 S307A	Activation domain	2 / 381,0.52%	2 / 13,714	VEP: MODERATE, SIFT: deleterious - score 0.01, PolyPhen: probably_damaging - score 0.967
chr13:g.73062019C>T	Substitution	Synonymous KLF5 L140=	Activation domain	1 / 381,0.26%	1 / 13,714	VEP: LOW
chr13:g.73062531G>T	Substitution	Missense KLF5 S311I	Activation domain	1 / 381,0.26%	1 / 13,714	VEP: MODERATE, SIFT: deleterious - score 0, PolyPhen: probably_damaging - score 0.994
chr13:g.73061921G>A	Substitution	Missense KLF5 E108K	Activation domain	1 / 381,0.26%	1 / 13,714	VEP: MODERATE, SIFT: tolerated - score 0.11, PolyPhen: benign - score 0.107
chr13:g.73061968C>T	Substitution	Synonymous KLF5 F123=	Activation domain	1 / 381,0.26%	1 / 13,714	VEP: LOW
chr13:g.73062020C>T	Substitution	Missense KLF5 P141S	Activation domain	1 / 381,0.26%	1 / 13,714	VEP: MODERATE, SIFT: deleterious - score 0, PolyPhen: probably_damaging - score 0.996
chr13:g.73062528delGAA	Deletion	Inframe Deletion KLF5 S311del	Activation domain	1 / 381,0.26%	1 / 13,714	VEP: MODERATE
chr13:g.73075829C>T	Substitution	Synonymous KLF5 N439=	DNA-binding domain	1 / 381,0.26%	1 / 13,714	VEP: LOW
chr13:g.73061892C>G	Substitution	Missense KLF5 P98R	Activation domain	1 / 381,0.26%	1 / 13,714	VEP: MODERATE, SIFT: deleterious - score 0.05, PolyPhen: benign - score 0.044
chr13:g.73075765A>G	Substitution	Missense KLF5 D418G	DNA-binding domain	1 / 381,0.26%	3 / 13,714	VEP: MODERATE, SIFT: deleterious - score 0, PolyPhen: possibly_damaging - score 0.805
chr13:g.73062519C>T	Substitution	Missense KLF5 S307L	Activation domain	1 / 381,0.26%	1 / 13,714	VEP: MODERATE, SIFT: deleterious - score 0, PolyPhen: probably_damaging - score 0.991
chr13:g.73062623A>T	Substitution	Missense KLF5 N342Y	Activation domain	1 / 381,0.26%	1 / 13,714	VEP: MODERATE, SIFT: tolerated - score 0.05, PolyPhen: possibly_damaging - score 0.564
COSMIC
DNA Change	Type	Consequences	Location - Domain
c.439A>T	Substitution	Nonsense p.R147*	Activation domain
c.1366C>T	Substitution	Nonsense p.Q456*	DNA-binding domain
c.421C>T	Substitution	Missense p.P141S	Activation domain
c.1265G>A	Substitution	Missense p.R422H	DNA-binding domain
c.932G>A	Substitution	Missense p.S311N	Activation domain
c.905C>A	Substitution	Missense p.P302Q	Activation domain
c.919T>G	Substitution	Missense p.S307A	Activation domain
c.499G>A	Substitution	Missense p.A167T	Activation domain
c.905C>A	Substitution	Missense p.P302Q	Activation domain
c.1253A>G	Substitution	Missense p.D418G	DNA-binding domain
c.1192A>G	Substitution	Missense p.T398A	DNA-binding domain
c.907T>C	Substitution	Missense p.S303P	Activation domain
c.1165C>A	Substitution	Missense p.H389N	DNA-binding domain
c.910C>A	Substitution	Missense p.P304T	Activation domain
c.1165C>A	Substitution	Missense p.H389N	DNA-binding domain
c.1165C>A	Substitution	Missense p.H389N	DNA-binding domain
c.898T>G	Substitution	Missense p.F300V	Activation domain
c.910C>A	Substitution	Missense p.P304T	Activation domain
c.932G>T	Substitution	Missense p.S311I	Activation domain
c.926C>T	Substitution	Missense p.P309L	Activation domain
c.901C>T	Substitution	Missense p.P301S	Activation domain
c.920C>T	Substitution	Missense p.S307L	Activation domain
c.907T>C	Substitution	Missense p.S303P	Activation domain
c.322G>A	Substitution	Missense p.E108K	Activation domain
c.911C>T	Substitution	Missense p.P304L	Activation domain
c.919T>G	Substitution	Missense p.S307A	Activation domain
c.932G>T	Substitution	Missense p.S311I	Activation domain
c.1024A>T	Substitution	Missense p.N342Y	Activation domain
c.293C>G	Substitution	Missense p.P98R	Activation domain
c.901C>T	Substitution	Missense p.P301S	Activation domain
c.28G>A	Substitution	Missense p.A10T	Not specified
c.28G>A	Substitution	Missense p.A10T	Not specified
c.350C>T	Substitution	Missense p.A117V	Activation domain
c.1036A>T	Substitution	Missense p.T346S	Activation domain
c.492A>C	Substitution	Missense p.E164D	Activation domain
c.1101G>T	Substitution	Missense p.L367F	Activation domain
c.929G>T	Substitution	Missense p.G310V	Activation domain
c.910C>A	Substitution	Missense p.P304T	Activation domain
c.901C>T	Substitution	Missense p.P301S	Activation domain
c.1066C>T	Substitution	Missense p.P356S	Activation domain
c.1331G>A	Substitution	Missense p.R444H	DNA-binding domain
c.911C>A	Substitution	Missense p.P304Q	Activation domain
c.907T>C	Substitution	Missense p.S303P	Activation domain
c.905C>A	Substitution	Missense p.P302Q	Activation domain
c.908C>T	Substitution	Missense p.S303L	Activation domain
c.838G>T	Substitution	Missense p.G280C	Activation domain
c.1111C>T	Substitution	Missense p.R371C	Activation domain
c.910C>G	Substitution	Missense p.P304A	Activation domain
c.904C>T	Substitution	Missense p.P302S	Activation domain
c.901C>T	Substitution	Missense p.P301S	Activation domain
c.907T>G	Substitution	Missense p.S303A	Activation domain
c.901C>A	Substitution	Missense p.P301T	Activation domain
c.904C>T	Substitution	Missense p.P302S	Activation domain
c.935C>G	Substitution	Missense p.P312R	Activation domain
c.420C>T	Substitution	Synonymous p.L140=	Activation domain
c.1242C>T	Substitution	Synonymous p.F414=	DNA-binding domain
c.897C>T	Substitution	Synonymous p.Y299=	Activation domain
c.1230C>T	Substitution	Synonymous p.C410=	DNA-binding domain
c.369C>T	Substitution	Synonymous p.F123=	Activation domain
c.1317C>T	Substitution	Synonymous p.N439=	DNA-binding domain
c.447C>T	Substitution	Synonymous p.G149=	Activation domain
c.1266C>T	Substitution	Synonymous p.R422=	DNA-binding domain
c.1095C>T	Substitution	Synonymous p.P365=	Activation domain
c.897C>T	Substitution	Synonymous p.Y299=	Activation domain
c.336T>C	Substitution	Synonymous p.Y112=	Activation domain
c.921_926del	Deletion	Inframe p.E308_P309del	Activation domain
c.930_932del	Deletion	Inframe p.S311del	Activation domain
c.1163_1165del	Deletion	Inframe p.S388_H389delinsY	DNA-binding domain
c.*103C>T	Other	p.?	Not specified
c.*457A>G	Other	p.?	Activation domain
c.*1398G>T	Other	p.?	DNA-binding domain
